# Supplementary material for: Graphene Quantum Dots from Carbonized Coffee Bean Wastes for Biomedical Applications
Source: Nanomaterials (Basel). 2021 May 28;11(6):1423. doi: 10.3390/nano11061423 (PMC8228242; doi:10.3390/nano11061423)
Supplement: Supplementary file 1 [file nanomaterials-11-01423-s001.zip]

Archive with 1 entries (1 files):
- nanomaterials-1193612-supplementary.pdf
